# Supplementary material for: Head and Neck Positions Affect Equine Kinematic Variables in Marcha Batida Gait—A Pilot Study
Source: Animals (Basel). 2025 Apr 9;15(8):1090. doi: 10.3390/ani15081090 (PMC12024456; doi:10.3390/ani15081090)
Supplement: Supplementary file 1 [file animals-15-01090-s001.zip]

Archive with 1 entries (1 files):
- animals-3532170-supplementary.pdf
